# Supplementary material for: Cell-autonomous GABAARs are essential for NMDAR-mediated synaptic transmission, LTP, and spatial memory
Source: EMBO Rep. 2025 Jul 30;26(18):4456–76. doi: 10.1038/s44319-025-00538-x (PMC12457689; doi:10.1038/s44319-025-00538-x)
Supplement: Supplementary file 2 — Source data Fig. 1 [file 44319_2025_538_MOESM2_ESM.zip › Figure 1/Figure 1E.xlsx]

## Sheet: Sheet1
mIPSC frequency				mIPSC amplitude
	Con	b1-3CRISPR			Con	b1-3CRISPR
	1.4	0.1			16.102	11.292
	1.7	0			22.305	0
	3.852	0.23			16.606	11.69
	2.679	0			14.575	0
	3.854	0			15.3	0
	3.572	0			16.1	0
	2.923	0			14.6	0
	4.718	0.144			19.778	11.541
		0				0
		0				0
		0.157				10.265
		0				0
		0				0
