# Supplementary material for: Cell-autonomous GABAARs are essential for NMDAR-mediated synaptic transmission, LTP, and spatial memory
Source: EMBO Rep. 2025 Jul 30;26(18):4456–76. doi: 10.1038/s44319-025-00538-x (PMC12457689; doi:10.1038/s44319-025-00538-x)
Supplement: Supplementary file 3 — Source data Fig. 2 [file 44319_2025_538_MOESM3_ESM.zip › Figure 2/Figure 2A.xlsx]

## Sheet: Sheet1
NMDA EPSC			AMPA EPSC			RATIO
Con	b1-3CRISPR		Con	b1-3CRISPR		Con	b1-3CRISPR
48	18.5		177	756.8		0.271186	0.024445
81	40		231	439.7		0.350649	0.0909711
92	78		361	320		0.254848	0.24375
239	35		777	350		0.307593	0.1
86.1	69		422.6	472		0.203739	0.146186
322.4	23		952.1	190		0.33862	0.121053
311.3	30		659.3	246		0.472167	0.121951
237	43.9		365.5	365.2		0.648427	0.120208
210	39.3		420	541.5		0.5	0.0725762
