# Supplementary material for: Cell-autonomous GABAARs are essential for NMDAR-mediated synaptic transmission, LTP, and spatial memory
Source: EMBO Rep. 2025 Jul 30;26(18):4456–76. doi: 10.1038/s44319-025-00538-x (PMC12457689; doi:10.1038/s44319-025-00538-x)
Supplement: Supplementary file 3 — Source data Fig. 2 [file 44319_2025_538_MOESM3_ESM.zip › Figure 2/Figure 2B.xlsx]

## Sheet: Sheet1
Stimulus intensity	Con									b1-3CRISPR
5	0	0	0	0	0	0	0	0		0	0	0	0	0	0	0	0
10	0.6	2.1	7.2	4.3	10	5	13.4	10		0	0	3	0	0	0.6	11	2
15	6.5	38.3	13.1	22.3	15	22.9	38.6	43		15	16	25	0	18	14.8	19.7	7.6
20	21.7	87.5	32.4	35.5	26.9	49.9	66.4	53		30	25	35	0	30	24	38.8	17.7
25	58.1	135.2	62.3	48.5	39.9	90	74.8	67		78.5	46	45	0	52	44.3	49	52.9
30	164.1	170.1	105.2	61.5	77.5	103	105.9	93		93.5	57.5	54	15	62	56.4	74.2	80.2
40	222.3	225.3	218	77.5	105.2	154	117.3	140		100	78	55	36	80	69.8	95	93
50	325	230	220	90	110	166.7	128	170		115	75	67	45.5	83	77.1	102	89.7
60	383.5	240	225	100.5	120	206	159	178		128	81.5	60	49	86.1	80.9	106	95.5
