# Supplementary material for: Cell-autonomous GABAARs are essential for NMDAR-mediated synaptic transmission, LTP, and spatial memory
Source: EMBO Rep. 2025 Jul 30;26(18):4456–76. doi: 10.1038/s44319-025-00538-x (PMC12457689; doi:10.1038/s44319-025-00538-x)
Supplement: Supplementary file 3 — Source data Fig. 2 [file 44319_2025_538_MOESM3_ESM.zip › Figure 2/Figure 2C.xlsx]

## Sheet: Sheet1
Stimulus intensity	Con									b1-3CRISPR
5	1.6	0	0	0	0	3.5	0	0		0	0	0	0	0	0	0	0
10	24	1.7	0	6	31.8	12.8	0	29.2		0	0	15.5	123	9.3	0	1.3	0
15	52	18.4	12.6	107.4	103.9	46.3	44.4	231		1	3	63	225	101.2	24	8.5	1.8
20	129	60.8	69.6	245.4	209.7	169.1	82.8	436.9		12.7	45	136	282	113.5	203.4	24.2	9.8
25	173	162.9	129.6	378.6	319.9	341.6	121.2	588.5		74.5	139	195	285	117.2	235	6.5	84.8
30	242	459.7	193.2	476.1	429.8	527.3	143.2	634.8		220	190	233	321	183.2	322.6	96.4	261.2
35	320	560	200	588	630	700	150	634.8		530	230	290	321	210	450	170	270
40	377	622.6	246.6	630.8	653.8	825.3	169.4	671		620	264	313	330	310.5	526	229.9	296.6
45	400	686	280	665	700	850	180	672		625	260	350	330	360	600	250	320
50	420	700	320	670	770	890	200	716.8		630	260	380	330	380	650	280	380
60	440	840	340	690	812	893	240	728		638	245	423	360	414.6	724.5	316.1	413.2
