# Supplementary material for: Cell-autonomous GABAARs are essential for NMDAR-mediated synaptic transmission, LTP, and spatial memory
Source: EMBO Rep. 2025 Jul 30;26(18):4456–76. doi: 10.1038/s44319-025-00538-x (PMC12457689; doi:10.1038/s44319-025-00538-x)
Supplement: Supplementary file 3 — Source data Fig. 2 [file 44319_2025_538_MOESM3_ESM.zip › Figure 2/Figure 2E.xlsx]

## Sheet: Sheet1
Intervals (ms)	Con										b1-3CRISPR
10	1.50273	1.65417	1.79126	1.588	1.56998	2.20303	1.59211	1.575	2.48077		1.65806	1.70492	1.71667	2.14151	0.986487	3.34436	1.52155	1.86765	1.38217
20	1.43194	1.98	1.70411	1.16802	1.55202	2.16838	2.10177	1.51713	2.13492		1.20112	1.63566	1.64341	2	1.21519	2.62399	1.88517	1.74351	1.72794
30	1.375	1.85	1.71514	1.35196	1.67282	1.47182	1.8694	1.65152	1.92742		1.4375	1.78571	1.8	1.90532	1.22222	2.40978	1.34663	1.70102	1.91339
50	1.31472	1.8	1.60536	1.15736	1.37452	1.58676	1.78319	1.744	1.82301		1.16304	1.44755	1.51748	1.98889	1.2	3.01417	1.93071	1.75169	1.32704
100	1.11574	2.345	1.46296	1.27158	1.32586	1.26704	2.09302	1.40667	1.63158		1.16875	1.58594	1.61417	1.66837	1.02439	2.66598	1.63079	1.62263	1.27128
200	0.955445	2.21429	1.18229	1.01523	1.35113	1.03132	1.52381	1.22222	1.56989		0.963918	1.33333	1.32	1.24229	0.9375	2.25397	1.36648	1.34536	1.25946
300	1.11984	1.72222	1.12155	1.06351	1.2554	0.677903	1.42857	1.19663	0.992188		0.951515	1.3	1.29457	1.28708	0.847826	1.76923	1.16104	1.23018	0.942222
500	1.05863	1.43333	0.872832	0.83953	1.23592	0.842975	1.33742	0.940476	1.01031		0.852761	1.475	1.48333	1.03139	0.804598	0.889467	1.26226	1.11412	0.94702
1000	1.00061	1.04787	0.919355	0.964029	1.16277	0.829016	1.02924	1.03209	1.02299		0.874214	1.04255	1.07143	1.07489	0.965116	1.20302	0.934237	1.02364	0.939587
2000	0.996099	1.03587	0.91084	1	0.997423	0.943299	1.11806	0.940909	1.00952		0.853333	1.13953	1.14062	0.892241	0.933333	0.897611	1.10626	0.994706	0.865696
