# Supplementary material for: Cell-autonomous GABAARs are essential for NMDAR-mediated synaptic transmission, LTP, and spatial memory
Source: EMBO Rep. 2025 Jul 30;26(18):4456–76. doi: 10.1038/s44319-025-00538-x (PMC12457689; doi:10.1038/s44319-025-00538-x)
Supplement: Supplementary file 4 — Source data Fig. 3 [file 44319_2025_538_MOESM4_ESM.zip › Figure 3/Figure 3C.xlsx]

## Sheet: Sheet1
con	b1-3gRNA	b1-3gRNA+b1*	b1-3gRNA+b2*	b1-3gRNA+b3*	b1-3gRNA+b3* 302C
2000	89	1500	2048	1138	27
1031	0	1030	2168	3301	200
944	0	1800	2248	890	337
924	32	1415	2240	2367	416
3283	0	840	2176	2476	244
2147	0	600	3440	1989	230
2680	0	1470	832	2832	231
3984	0	2500	2160	2650	149
2861	38	600	3200	940	170
3463	0	3000	2292	3330	140
1137	20	2997	2408	2620	40
3302	0	700		2590
4000	0	1588		1560
4270	200	2430		3320
2730	0
2600	10
1500
1750
1500
4000
2000
