# Supplementary material for: Cell-autonomous GABAARs are essential for NMDAR-mediated synaptic transmission, LTP, and spatial memory
Source: EMBO Rep. 2025 Jul 30;26(18):4456–76. doi: 10.1038/s44319-025-00538-x (PMC12457689; doi:10.1038/s44319-025-00538-x)
Supplement: Supplementary file 4 — Source data Fig. 3 [file 44319_2025_538_MOESM4_ESM.zip › Figure 3/Figure 3D.xlsx]

## Sheet: Sheet1
con	b1-3gRNA	b1-3gRNA+b1*	b1-3gRNA+b2*	b1-3gRNA+b3*	b1-3gRNA+b3* 302C
836	690	1020	1740	621	1600
3540	1340	1200	800	2600	1270
1650	1200	1250	2150	1200	890
2200	270	1060	4400	1810	2300
2100	1000	2600	1700	2150	1300
3500	1010	1530	1450	4680	1700
2800	1860	1860	3450	2488	1500
1200	1740	1900	2450	4560	1050
3470	1210	1790	2800	1270	1150
1570	1240	2030	2000	3710	2360
2600	600	1290	935	1950	1580
2080	1400	1630	2350	2872	2500
2935	3000	2200	1960	2020	970
2600	2300	1590	2040	2130	1683
2505	1300	1470		3600	1930
2166	1360			2600	2060
4360	800				919
2100	440
3000	800
1200	1920
1950	1680
2570	894
2920	794
	750
	1335
	1465
	1280
	3025
	2415
	2320
	1830
	1695
	1500
	1200
	998
	1600
	2000
	1070
	1590
	1800
	1300
	1200
