# Supplementary material for: Cell-autonomous GABAARs are essential for NMDAR-mediated synaptic transmission, LTP, and spatial memory
Source: EMBO Rep. 2025 Jul 30;26(18):4456–76. doi: 10.1038/s44319-025-00538-x (PMC12457689; doi:10.1038/s44319-025-00538-x)
Supplement: Supplementary file 5 — Source data Fig. 4 [file 44319_2025_538_MOESM5_ESM.zip]

Archive with 3 entries (2 files):
- Figure 4/
- Figure 4/Figure 4B.xlsx
- Figure 4/Figure 4C.xlsx
