# Supplementary material for: Cell-autonomous GABAARs are essential for NMDAR-mediated synaptic transmission, LTP, and spatial memory
Source: EMBO Rep. 2025 Jul 30;26(18):4456–76. doi: 10.1038/s44319-025-00538-x (PMC12457689; doi:10.1038/s44319-025-00538-x)
Supplement: Supplementary file 5 — Source data Fig. 4 [file 44319_2025_538_MOESM5_ESM.zip › Figure 4/Figure 4B.xlsx]

## Sheet: Sheet1
Injected current	control																	gRNA														Kir2.1										Kir2.1+gRNA
0	0	0	0	0	0	0	0	0	0	0	0	0	0	0	0	0		0	0	0	0	0	0	0	0	0	0	0	0	0		0	0	0	0	0	0	0	0	0		0	0	0	0	0	0	0	0
20	0	0	0	0	0	0	0	2	0	0	0	0	1	0	0	1		0	0	0	10	0	0	1	4	0	0	0	0	0		0	0	0	0	0	0	0	0	0		0	0	0	0	0	0	0	0
40	1	0	1	2	1	2	1	3	0	0	1	1	3	0	2	1		7	0	0	18	0	0	0	9	2	1	1	4	1		0	0	0	0	0	0	0	0	0		0	13	0	0	0	0	0	0
60	1	0	3	3	2	7	5	5	0	0	2	5	6	0	6	3		12	0	0	22	0	4	3	13	8	7	4	9	4		0	0	0	0	0	0	0	0	0		0	20	0	0	0	0	0	0
80	7	0	6	4	1	11	2	5	0	2	2	6	8	0	11	4		9	0	1	25	4	13	1	15	13	10	12	13	10		0	0	0	0	0	0	0	0	0		0	24	0	0	0	0	0	0
100	11	0	7	5	3	14	5	9	2	4	3	5	10	1	14	6		13	0	12	26	8	15	5	16	15	14	15	15	10		0	0	0	0	0	0	0	0	0		0	26	0	0	0	0	0	0
120	14	0	14	6	5	18	6	12	3	5	3	13	13	3	16	6		10	0	15	31	15	18	5	16	17	18	19	16	13		0	0	0	0	0	0	0	0	0		0	28	0	0	0	0	0	0
140	16	1	12	6	8	17	8	11	5	5	6	14	14	4	17	7		15	0	17	35	16	19	12	18	19	19	21	16	12		0	0	0	0	0	0	0	0	0		0	30	0	0	0	0	0	0
160	18	5	13	7	5	16	7	15	9	6	5	15	15	5	18	8		16	3	19	36	13	18	16	19	20	21	26	18	14		0	0	0	0	0	0	0	0	0		0	31	0	0	0	0	0	0
180	20	5	13	8	4	17	8	17	8	6	8	15	15	7	19	9		16	5	21	37	18	20	19	20	21	22	27	19	15		0	0	0	0	0	0	0	0	0		0	31	0	3	0	0	0	0
200	20	7	14	8	6	17	10	18	8	7	8	15	16	7	19	9		17	11	23	37	20	20	20	20	21	23	28	20	15		0	0	0	0	0	0	0	0	0		0	30	0	4	0	0	0	0
[truncated: 13 more columns]
