# Supplementary material for: Cell-autonomous GABAARs are essential for NMDAR-mediated synaptic transmission, LTP, and spatial memory
Source: EMBO Rep. 2025 Jul 30;26(18):4456–76. doi: 10.1038/s44319-025-00538-x (PMC12457689; doi:10.1038/s44319-025-00538-x)
Supplement: Supplementary file 5 — Source data Fig. 4 [file 44319_2025_538_MOESM5_ESM.zip › Figure 4/Figure 4C.xlsx]

## Sheet: Sheet1
FRE	con	b1-3gRNA	Kir2.1	Kir2.1+b1-3gRNA	Kir2.1Mut+b1-3gRNA	Kir2.1Mut		AMP	con	b1-3gRNA	Kir2.1	Kir2.1+b1-3gRNA	Kir2.1Mut+b1-3gRNA	Kir2.1Mut
	0.297	0.168	0.23	0.128	0.045	0.423			9.528	7.21	11.648	8.893	7.605	8.606
	0.273	0.025	0.163	0.112	0.01	0.366			10.216	7.562	9.181	11.316	7.538	7.059
	0.313	0.154	0.177	0.229	0.016	0.104			9.57	8.128	11.796	9.663	7.266	7.817
	0.291	0.097	0.208	0.177	0.09	0.06			8.092	7.502	12.05	16.002	7.235	7.257
	0.298	0.248	0.237	0.231	0.029	0.094			9.225	7.882	8.129	12.794	8.011	8.277
	0.244	0.046	0.147	0.452	0.157	0.079			7.47	7.605	7.643	12.104	7.526	7.525
	0.3	0.145	0.224	0.351	0.192	0.592			9.38	7.645	8.658	11.388	6.55	7.864
	0.181	0.172	0.409	0.515	0.083	0.43			9.404	6.974	11.631	9.938	7.171	9.532
	0.154	0.046	0.304	0.337	0.186	0.176			8.129	7.538	14.212	9.056	7.203	11.239
	0.084	0.09	0.39	0.185	0.138	0.565			7.843	7.866	16.143	8.067	7.424	10.626
	0.229	0.079	0.664	0.048	0.109				9.925	7.629	13.63	8.613	8.515
	0.117	0.01	0.274	0.12	0.085				9.419	9.46	12.553	12.071	7.045
	0.152	0.031	0.206	0.342	0.064				9.334	8.022	13.999	9.09	7.271
	0.475	0.075	0.202	0.172	0.123				13.792	7.368	8.865	14.088	8.959
	0.278		0.588	0.234	0.105				13.554		10.631	10.158	8.562
	0.199		0.412						11.018		10.277
	0.519		0.437						11.219		10.385
	0.26								9.328
	0.178								9.411
	0.156								11.358
	0.462								7.867
	0.444								7.425
	0.273								10.903
	0.584								10.128
	0.191								9.579
	0.08								7.263
	0.238								8.252
