# Supplementary material for: Cell-autonomous GABAARs are essential for NMDAR-mediated synaptic transmission, LTP, and spatial memory
Source: EMBO Rep. 2025 Jul 30;26(18):4456–76. doi: 10.1038/s44319-025-00538-x (PMC12457689; doi:10.1038/s44319-025-00538-x)
Supplement: Supplementary file 6 — Source data Fig. 5 [file 44319_2025_538_MOESM6_ESM.zip › Figure 5/Figure 5A.xlsx]

## Sheet: Sheet1
Figure 5A				Con						b1-3CRISPR
	-8	1.17434	0.722834	1.0301	1.19585	0.787463	0.909498	0.81072		0.763625	1.29313	1.1237	1.01337	1.10198	1.03531	1.11836
	-7	0.961768	0.954133	0.994281	1.02607	1.43271	0.897855	0.961012		0.674634	1.25114	1.05978	0.980743	1.00585	0.927793	1.12701
	-6	1.16184	0.752517	0.967502	1.32857	1.18009	0.95045	1.18043		1.06765	1.00377	0.926793	0.979218	1.14922	1.06068	0.997557
	-5	0.971666	0.939306	0.919195	1.41713	1.45826	1.12015	1.16017		0.722187	1.04675	1.01379	1.02052	1.09155	0.987158	0.94556
	-4	0.968708	0.900308	0.762514	1.56497	1.18325	0.876023	1.00019		1.26909	0.891838	0.958301	0.989775	0.84004	1.00837	0.978861
	-3	0.954585	1.00853	0.995554	1.08131	1.22629	0.911532	0.863145		1.29236	0.694216	0.950254	0.924887	1.00244	0.9053	1.0434
	-2	1.13784	0.919807	0.981362	1.24315	1.10352	1.18098	0.852387		1.04679	0.827471	1.0774	1.03505	1.01398	0.921953	1.0252
	-1	1.10106	1.19165	1.06325	1.4063	0.828867	1.15352	1.11143		0.811335	0.991685	0.889978	1.05299	1.15957	1.15342	1.06554
	3	2.46223	2.6172	2.27853	1.41913	3.19679	1.80119	2.79038		1.57226	1.11646	1.9535	1.13114	1.2027	1.23226	1.11591
	4	2.28681	2.44527	2.54658	1.58533	2.83647	1.89315	2.62364		1.61387	1.05439	1.49734	1.14003	1.30975	1.4607	0.873654
	5	2.20301	2.17653	2.44167	1.55472	2.47371	1.6556	2.83249		1.63217	0.980401	1.4801	1.07105	1.31907	1.57221	0.956817
	6	1.82908	1.61126	3.19417	1.52422	2.68976	1.86419	2.58334		1.61521	0.815297	1.38891	1.15478	1.29147	1.70112	1.06665
	7	1.76991	1.36153	2.5072	1.87272	2.65442	1.78587	2.5816		1.56264	0.994436	1.39702	1.03764	1.2691	1.61639	1.00949
	8	2.51974	1.47017	2.69045	1.83068	3.08027	2.28358	2.85969		1.46316	1.08425	1.5924	1.05854	1.38029	1.59285	1.06794
	9	2.57727	1.30864	2.75279	2.06172	2.90968	2.35668	2.55082		1.27	1.07765	1.47597	1.02053	1.33279	1.48445	1.02392
	10	3.48625	1.28079	3.03875	2.0035	2.89193	2.22629	2.63511		1.02891	0.825987	0.873069	1.12032	1.26611	1.41915	1.03686
	11	2.17364	1.21806	2.91135	1.92079	3.23148	2.65325	3.05201		1.22021	0.945909	0.831799	1.06194	1.27109	1.53477	1.03957
	12	2.29189	1.17039	3.05327	2.1592	3.1638	2.25786	2.88145		0.943415	1.01819	0.712773	1.07388	1.28267	1.40678	0.970634
	13	2.45684	1.36634	3.51634	2.21605	3.15984	2.18101	2.53021		1.06707	1.10379	1.01663	1.22985	1.33203	1.30815	0.968242
	14	2.2938	1.29171	3.28768	2.28849	3.07897	2.345	2.43791		1.43213	1.09358	0.73497	1.18387	1.36382	1.54279	1.07776
	15	3.11112	1.269	3.46725	2.40259	3.12805	2.14723	2.4638		2.29217	1.25421	1.1964	1.21333	1.34952	1.54323	1.03458
	16	2.28966	1.22836	3.54706	2.47032	3.1977	1.94105	2.41051		1.67401	0.793408	0.805041	1.23663	1.29255	1.65631	1.03496
	17	3.16741	1.30042	3.6307	2.2966	3.11736	1.75357	2.43065		1.57135	0.72151	0.671525	1.18825	1.21341	1.59991	1.16892
	18	2.95751	1.33263	3.83359	2.33529	3.02186	1.9557	2.629		1.44339	0.933273	0.914836	1.23953	1.14524	1.51362	1.11317
	19	2.91486	1.62189	3.19139	2.41843	2.99154	2.14101	2.49229		1.41047	0.823884	0.638711	1.21964	1.16738	1.56657	1.07963
	20	3.24016	1.73651	3.64165	2.45688	2.98726	2.0328	2.36435		1.3609	0.795107	0.646719	1.22566	1.2679	1.50038	1.14644
	21	3.48598	1.90846	3.92116	2.48617	2.57345	2.36382	2.58058		1.6041	0.727521	0.665188	1.18856	1.11282	1.46646	1.09046
	22	3.75006	1.7845	4.03636	2.24301	2.16777	1.63447	2.54559		1.61007	0.706343	0.620001	1.12472	1.17831	1.42104	1.04999
	23	4.26461	1.49496	4.35775	2.24416	2.0865	1.95967	2.36489		1.89934	0.71043	0.751351	1.18084	1.18371	1.42792	1.10486
	24	3.99184	1.60241	4.2685	2.29613	1.81278	1.85614	2.56691		1.59144	1.26107	0.57233	1.10649	1.25982	1.44174	0.978579
	25	4.07106	1.45047	4.41129	2.00081	1.83629	1.77477	2.45485		1.68062	1.25546	0.597234	1.13702	1.04592	1.43799	0.973686
	26	3.87994	1.31819	4.37587	2.09619	1.83569	1.72113	2.61463		1.23854	0.908408	0.621426	1.14251	1.29374	1.51299	0.996932
	27	3.4076	1.36129	4.50304	2.11026	1.79336	2.23652	2.52076		2.15432	0.901549	0.743169	1.11474	1.18298	1.50565	1.02957
	28	3.33987	1.36129	4.43829	1.89719	2.05215	2.07947	2.5357		1.83968	0.920754	0.575945	1.05156	1.23216	1.36798	1.04543
	29	3.77568	1.5243	4.67565	1.96001	2.53398	1.65866	2.37041		2.75067	1.07337	0.755538	0.988971	1.19506	1.39008	1.13526
	30	3.1564	1.51298	4.76025	1.68681	2.5109	1.85552	2.54		2.86205	1.03118	0.781794	1.18938	1.22041	1.36221	1.11165
	31	2.79268	1.30343	4.46197	1.5795	2.91215	1.7918	2.48332		2.60989	1.18263	0.807408	1.16711	1.23456	1.31114	1.03489
	32	2.59015	1.25874	4.53718	1.4236	2.80939	1.76685	2.77371		2.65735	1.24776	0.645068	1.17655	1.35972	1.38522	0.957819
	33	3.54679	1.29243	4.41184	1.15534	2.62522	2.00062	2.6164		2.35953	0.903191	0.62646	1.18648	1.24516	1.31404	1.00689
	34	3.63534	1.14636	4.26405	1.18647	2.56863	2.12177	2.59578		2.49863	0.809967	0.576404	1.07719	1.32768	1.34958	0.989866
	35	4.06263	1.06898	3.86966	1.81657	2.62478	2.09184	2.71487		2.30302	0.83567	0.642858	1.13111	1.26038	1.3338	1.01343
	36	4.48415	1.2437	3.82641	2.17814	3.13067	1.74667	2.57455		1.92306	0.875554	1.25882	1.26363	1.26388	1.48854	1.01722
	37	3.76497	1.13491	3.50748	2.35659	2.96464	1.82854	2.63923		2.26917	1.26294	1.00575	1.19911	1.22627	1.5399	0.904288
	38	3.47688	1.07686	3.50576	2.55663	2.06677	2.02932	2.61792		1.70692	0.947396	1.02389	1.21485	1.2567	1.51134	1.02633
	39	3.78137		3.28781	2.41868	1.53883	1.88467	2.49923		1.35547	1.12237	1.12697	1.2187	1.22262	1.4563	0.867417
	40	3.09965		3.31124	2.15012	1.41178	1.89372	2.55724		1.85818	1.13015	0.889882	1.18887	1.23369	1.45669	0.833635
	Control						b1-3CRISPR
	Baseline	20 min-30min after LTP induction					Baseline	20 min-30min after LTP induction
	1.05398	3.66938					0.955959	1.87198
	0.923635	1.55049					1	0.935563
	0.96422	4.30817					1	0.666427
	1.28292	2.13433					0.999569	1.13186
	1.15006	2.1991					1.04558	1.19753
	1	1.92482					0.999999	1.43949
	0.992436	2.49624					1.03769	1.06026
