# Supplementary material for: Cell-autonomous GABAARs are essential for NMDAR-mediated synaptic transmission, LTP, and spatial memory
Source: EMBO Rep. 2025 Jul 30;26(18):4456–76. doi: 10.1038/s44319-025-00538-x (PMC12457689; doi:10.1038/s44319-025-00538-x)
Supplement: Supplementary file 6 — Source data Fig. 5 [file 44319_2025_538_MOESM6_ESM.zip › Figure 5/Figure 5C.xlsx]

## Sheet: Sheet1
Figure 5C	control											b1-3CRISPR
Day 1	31.56	49.66	28	45.67	50.72	40.38	45.3	51.48	32.93	52		48.18	40.22	54.36	59.88	41.48	40.63	49.57	47.17	59.88
Day 2	41.57	29.2	28.33	39.25	40.44	24.18	52.67	23.7	57.16	28.3		19.32	54.7	53.66	59.88	43.71	22.31	34.51	52.68	47.86
Day 3	33.27	28.04	33.94	26.38	59.88	20.1	17.78	14.31	30.21	40.86		22.88	55.18	45.01	59.88	38.97	40.87	27.11	33.32	29.64
Day 4	14.41	22.32	30.31	41.03	49.58	21.43	10.67	14.21	17.05	19.31		18.53	59.88	36.57	59.88	36.35	41.47	26	12.62	39.23
Day 5	27.35	16.71	9.26	26.8	25.86	33	16.39	20.1	18.48	22.07		19.18	59.88	31.81	59.88	32.71	18.25	22.49	27.92	42.99
