# Supplementary material for: Cell-autonomous GABAARs are essential for NMDAR-mediated synaptic transmission, LTP, and spatial memory
Source: EMBO Rep. 2025 Jul 30;26(18):4456–76. doi: 10.1038/s44319-025-00538-x (PMC12457689; doi:10.1038/s44319-025-00538-x)
Supplement: Supplementary file 6 — Source data Fig. 5 [file 44319_2025_538_MOESM6_ESM.zip › Figure 5/Figure 5D.xlsx]

## Sheet: Sheet1
Figure 5D	control	b1-3CRISPR
	1	1
	1	0
	3	0
	5	0
	4	1
	3	3
	2	0
	1	0
	3	1
	2
