# Supplementary material for: Cell-autonomous GABAARs are essential for NMDAR-mediated synaptic transmission, LTP, and spatial memory
Source: EMBO Rep. 2025 Jul 30;26(18):4456–76. doi: 10.1038/s44319-025-00538-x (PMC12457689; doi:10.1038/s44319-025-00538-x)
Supplement: Supplementary file 6 — Source data Fig. 5 [file 44319_2025_538_MOESM6_ESM.zip › Figure 5/Figure 5E.xlsx]

## Sheet: Sheet1
Figure 5E	control	b1-3CRISPR
	30.1	23.4
	31.7	17.4
	19.5	17.4
	35.3	28
	24.6	20.6
	27.84	27.1
	27.5	12.2
	31.2	15.9
	38.3	18
	27.3
