# Supplementary material for: Cell-autonomous GABAARs are essential for NMDAR-mediated synaptic transmission, LTP, and spatial memory
Source: EMBO Rep. 2025 Jul 30;26(18):4456–76. doi: 10.1038/s44319-025-00538-x (PMC12457689; doi:10.1038/s44319-025-00538-x)
Supplement: Supplementary file 6 — Source data Fig. 5 [file 44319_2025_538_MOESM6_ESM.zip › Figure 5/Figure 5F.xlsx]

## Sheet: Sheet1
Figure 5F	control	b1-3CRISPR
	12.7267	9.42703
	12.1342	9.00007
	10.431	8.0341
	7.09618	9.31849
	8.05014	9.34408
	10.0518	7.81776
	10.184	11.0946
	9.66732	9.36
	10.35	9.1
	10.8
