# Supplementary material for: Cell-autonomous GABAARs are essential for NMDAR-mediated synaptic transmission, LTP, and spatial memory
Source: EMBO Rep. 2025 Jul 30;26(18):4456–76. doi: 10.1038/s44319-025-00538-x (PMC12457689; doi:10.1038/s44319-025-00538-x)
Supplement: Supplementary file 7 — Source data Fig. 6 [file 44319_2025_538_MOESM7_ESM.zip › Figure 6/Figure 6A.xlsx]

## Sheet: Sheet1
		b1-3CRISPR+DCS								b1-3CRISPR								Con
Figure 6A	-8	0.882403	0.821197							1.14092	0.871804	0.719147	0.939649	0.979628	0.754025			0.672364	0.84488		0.796317	0.870487
	-7	0.985712	0.931993	0.857841	0.806107		0.748323	1.04034		0.882441	1.1307	0.881524	1.09401	1.06081	1.05302			0.811722	0.695219		0.843639	0.814686
	-6	0.734081	0.890506	0.915336	0.959256	0.791754	0.838559	0.811765		0.771955	1.25038	1.06032	1.16627	1.00067	1.09471		0.836265	0.87675	0.733799	0.953334	0.986084	0.715696
	-5	0.726786	1.03635	1.01659	0.811568	0.885671	0.904204	0.923358		0.887193	1.46203	1.13592	1.04178	0.869735	1.09578		0.856991	1.15804	0.827877	0.89507	1.02158	0.900107
	-4	1.05057	1.01361	1.0504	0.944576	0.905827	1.10781	0.812618		1.04344	0.677977	1.17391	1.05985	1.04614	1.0003		0.909101	1.10322	0.931992	0.975521	1.02027	0.903079
	-3	1.14285	1.04577	1.08354	1.03687	1.05431	1.11589	0.840848		1.12449	0.703245	0.939421	0.999455	1.05257	1.03272		1.07297	1.18742	1.17133	1.04312	1.06327	1.20932
	-2	1.16088	1.01281	1.0763	0.964679	1.04659	1.23161	0.988905		1.07744	1.13013	0.786722	0.847596	0.990449	0.926796		1.09462	1.12901	1.45416	1.07168	1.10084	1.34883
	-1	1.01672	1.04777	0.991904	0.920509	1.1076	1.05361	1.06394		1.07212	0.77373	1.30305	0.851386	1	1.04266		0.989895	1.06147	1.34074	1.06127	1.168	1.2378
	3	2.10927	1.90024	2.04287	2.19882	1.46692	1.97311	2.05091		1.07312	0.931343	1.09141	1.05857	0.951257	0.756879		1.92136	1.93672	2.6562	2.23583	2.27542	1.80173
	4	2.1414	2.66282	2.1867	2.24967	1.61799	1.94894	2.38472		0.876527	0.913567	1.13783	1.08619	0.879757	0.870894		2.08301	2.30994	2.78253	2.05711	2.02679	2.50772
	5	2.21949	3.33819	2.24857	2.33687	1.81824	2.2133	1.76179		0.923465	0.715768	1.07848	1.11422	0.936859	0.847872		2.14974	2.30809	2.44217	2.29363	2.06388	2.72428
	6	2.28274	2.96993	2.1857	2.06866	2.02949	2.41244	1.84191		1.03489	1.21237	0.91878	1.26246	1.22206	0.475133		2.24778	1.91956	2.87387	2.43667	2.0925	2.30168
	7	1.71429	3.24424	2.26549	2.42446	2.25369	2.2843	2.12458		1.01543	1.15656	0.935598	0.952773	1.16156	0.650057		2.10087	1.82989	2.62723	2.44251	2.2444	2.44652
	8	2.14684	3.25272	2.19961	2.4758	2.21857	2.31333	2.33495		1.10355	1.44542	0.924157	0.847395	0.878197	0.653607		2.58252	1.87282	2.26955	2.26728	2.21042	3.16063
	9	2.16775	3.06602	2.34916	2.49368	2.1415	2.48383	2.32995		1.33714	2.0616	0.966344	0.888984	0.959221	0.759672		2.57465	2.06102	2.27785	2.31605	2.19279	2.84882
	10	2.22935	3.47769	2.41591	2.49581	2.12481	2.33512	2.44222		1.30004	1.44496	0.951258	0.868461	0.939162	0.868134		2.25865	1.80093	2.41258	2.53898	2.20217	2.58005
	11	2.18982	3.29951	2.35602	2.56458	2.23338	2.61465	2.44813		1.55897	1.98525	0.946886	0.98957	0.99751	0.985006		2.45542	1.9232	2.50023	2.39873	2.21084	2.91865
	12	2.46938	3.55506	2.4718	2.57992	2.18807	2.6079	2.48135		1.46894	1.85638	0.901519	1.02103	0.962076	1.06554		2.5014	1.85552	2.66087	2.38876	2.45037	2.9026
	13	3.37413	3.70548	2.3854	2.35446	2.03654	2.55127	2.73997		1.25903	1.60095	0.830411	1.01272	1.07013	0.975443		2.52988	1.8306	2.68643	2.2463	2.40767	3.23665
	14	3.53451	3.97961	2.27628	2.42603	2.07014	2.31115	2.55924		1.16442	2.41701	0.974469	1.00076	1.24724	0.975247		2.47998	1.85652	2.93749	2.36112	2.33481	3.41362
	15	3.02038	3.97301	2.31852	2.29416	2.09256	2.45302	2.70811		1.10436	2.73192	0.964508	1.04831	1.19408	1.31738		2.51004	1.84407	2.83253	2.47991	2.06429	3.52045
	16	2.72435	3.73695	2.38996	2.34722	2.01367	2.45494	2.3533		1.26916	1.65231	0.854477	1.04705	1.11418	1.41439		2.42732	1.93239	2.89164	2.30132	2.25605	3.59456
	17	3.83524	3.7394	2.47427	2.20668	1.9056	2.29192	2.32302		1.23328	2.30694	0.982206	0.937229	1.02646	1.6891		2.60103	1.94912	2.78799	2.12879	2.17445	3.40804
	18	3.2145	3.7296	2.53163	2.17343	1.80239	2.40427	2.40653		1.28695	2.26279	0.921451	0.940984	1.02258	1.46167		2.50426	1.95967	2.65261	2.25045	2.33448	3.33748
	19	2.59251	3.51532	2.45742	2.2732	1.88634	2.45146	2.27817		1.26463	1.07944	0.937092	0.989868	1.09241	1.37363		2.29658	1.95714	2.84159	2.35902	2.32914	3.62351
	20	3.37687	3.2577	2.391	2.27378	1.9514	2.12834	2.41775		1.417	0.965172	0.996685	1.08063	1.02134	1.25569		2.39452	1.97244	2.65687	2.31005	2.23799	3.81994
	21	3.4233	3.92221	2.31883	2.30664	1.81157	2.18243	2.39198		1.30576	1.0682	1.13356	1.17134	0.966516	1.21981		2.41427	1.72749	2.71698	2.3443	2.63604	3.96506
	22	3.51949	3.77522	2.54818	2.14738	1.90414	2.21686	2.34375		1.00523	1.11656	1.02245	1.21225	0.971669	0.859382		2.50842	1.87964	2.48616	2.37545	2.43811	4.88437
	23	3.66002	4.0649	2.34692	2.14171	2.03485	1.94003	2.37534		1.17073	1.03599	0.902181	1.36004	1.25629	1.08304		2.28341	1.81428	2.55148	2.43423	2.30055	4.66659
	24	3.84016	3.8031	2.49825	2.25282	1.8823	1.92917	2.38578		1.23211	1.27533	1.09485	1.22068	1.28214	0.999247		2.37191	1.81428	2.57518	2.39917	2.28402	4.71858
	25	4.13483	3.96797	2.43601	2.13817	1.91098	1.89199	2.42184		1.21848	1.44809	0.967017	1.20302	1.23182	1.07335		2.35998	1.79069	2.307	2.07039	2.21397	4.79634
	26	4.16583	3.75832	2.4629	2.16837	1.86657	1.95104	2.40635		1.30018	1.13961	1.07123	1.2721	1.25438	1.02022		2.39836	1.67376	2.31455	2.08092	2.52544	4.77261
	27	3.99336	3.89957	2.49937	2.22591	1.81255	1.92475	2.4852		1.10926	1.16905	1.0793	1.30984	1.2611	1.2351		2.2622	1.72526	2.16104	2.12666	2.49573	4.73012
	28	3.83776	4.01727	2.59011	2.07134	1.89671	2.05526	2.30769		1.25692	1.1567	0.910877	1.2605	1.2953	0.587276		2.1944	1.83933	2.14806	2.22123	2.46829	4.6699
	29	4.26486	3.36968	2.53731	2.14325	1.8089	1.87264	2.41358		1.21514	1.12027	0.905731	1.87389	1.64645	1.12329		2.26614	1.7289	2.22824	2.34154	2.47312	4.73201
	30	4.76166	3.41438	2.61121	2.18127	1.82299	1.87895	2.13772		0.881814	1.19768	0.982364	2.12987	1.79291	1.25381		2.48313	1.82072	2.26449	2.38406	2.29771	4.65904
	31	4.63813	4.08734	2.48965	2.26195	1.81066	1.94234	2.31959		1.11746	1.08743	1.00961	2.28191	2.12572	0.887826		2.30497	2.00569	2.20827	1.98446	2.42293	4.10531
	32	4.00063	3.87754	2.44837	2.13311	1.79135	1.94918	2.27159		1.12697	0.954088	0.914547	2.05012	1.98733	1.09557		2.17565	2.15673	2.15178	2.10141	2.0508	3.96299
	33	2.87398	3.99396	2.46309	1.84388	1.78905	1.82668	2.30792		1.15534	1.07746	0.927728	2.1311	2.12265	1.22547		2.29569	1.88908	1.98284	2.13945	2.24863	3.98279
	34	2.38371	3.46719	2.42942	2.02473	1.73112	1.85841	2.40928		1.16305	0.954645	0.953906	2.07057	2.16497	1.22439		2.28337	1.87535	2.02815	2.24651	2.09793	4.05536
	35	2.2993	2.82245	2.54121	2.25006	1.76566	1.89897	2.45862		1.09063	1.45519	1.00554	1.93427	1.89396	1.01949		2.21123	2.06132	1.82517	2.21969	2.25602	4.05376
	36	2.63586	3.29661	2.47411	2.15158	1.6976	1.97924	2.41492		1.22293	1.27537	0.964489	1.87825	2.01518	1.25076		2.21983	1.84658	1.99291	2.24251	2.19545	4.02723
	37	2.99874	2.83136	2.3822	2.20868	1.69547	1.7728	2.29676		0.947224	1.64292	1.1835	1.94032	1.77606	1.18918		2.1907	1.91618	2.00522	2.28062	2.24162	3.46604
	38	3.51416	3.12871	2.5932	2.20588	1.67827	1.87758	2.31157		0.956708	1.24168	1.04083	1.99598	1.67808	1.3462		2.31247	1.89614	1.88693	2.33881	2.1256	2.994
	39	3.11083	3.42053	2.37316	2.11773	1.69927	1.83003	2.16802		0.996919	1.57667	1.30891	1.92092	1.06895	0.90687		2.37918	1.75599	1.94835	2.34245	2.42805	3.77903
	40	3.39892	4.25466	2.46444	2.10991	1.67302	1.88643	2.2929		1.03802	1.35393	1.38442	1.7789	1.05979	1.63531		2.16425	1.95643	2.01355	2.24627	2.06918	4.6148
Figure 6A	Control	b1-3CRISPR	b1-3CRISPR+DCS
	2.35789	1.19206	3.9071
	1.7988	1.15388	3.75003
	2.40091	1.00602	2.47637
	2.28073	1.3722	2.18642
	2.39736	1.2709	1.88209
	4.58314	1.06457	1.99741
			2.37154
