# Supplementary material for: Cell-autonomous GABAARs are essential for NMDAR-mediated synaptic transmission, LTP, and spatial memory
Source: EMBO Rep. 2025 Jul 30;26(18):4456–76. doi: 10.1038/s44319-025-00538-x (PMC12457689; doi:10.1038/s44319-025-00538-x)
Supplement: Supplementary file 7 — Source data Fig. 6 [file 44319_2025_538_MOESM7_ESM.zip › Figure 6/Figure 6C.xlsx]

## Sheet: Sheet1
Figure 6C	Control	b1-3CRISPR	b1-3CRISPR+DCS
	0.611111	0.4	0.45
	0.714286	0.5	0.875
	0.615385	0.333333	0.416667
	0.432432	0.545455	0.617021
	0.6	0.387097	0.625
	0.615385	0.434783	0.538462
	0.586207	0.454227	0.65
	0.466667	0.479729	0.543809
	0.50132	0.399734	0.57245
	0.833333
	0.875
	0.59375
	0.422222
	0.571429
	0.763158
