# Supplementary material for: Cell-autonomous GABAARs are essential for NMDAR-mediated synaptic transmission, LTP, and spatial memory
Source: EMBO Rep. 2025 Jul 30;26(18):4456–76. doi: 10.1038/s44319-025-00538-x (PMC12457689; doi:10.1038/s44319-025-00538-x)
Supplement: Supplementary file 7 — Source data Fig. 6 [file 44319_2025_538_MOESM7_ESM.zip › Figure 6/Figure 6D.xlsx]

## Sheet: Sheet1
Figure 6D	Control	b1-3CRISPR	b1-3CRISPR+DCS
	18	20	60
	21	40	16
	13	15	48
	39	57	47
	27	33	32
	28	25	39
	31	34	20
	33	35	23
	22	22	17
	32
	45
	28
	38
	18
	21
